# Supplementary material for: Effect of Peanut Protein Treated with Alkaline Protease and Flavorzyme on BALB/c Mice
Source: Foods. 2023 Jul 7;12(13):2634. doi: 10.3390/foods12132634 (PMC10340410; doi:10.3390/foods12132634)
Supplement: Supplementary file 1 [file foods-12-02634-s001.zip]

Archive with 1 entries (1 files):
- foods-2448578-supplementary.pdf
